# Supplementary material for: Hierarchical dinucleotide distribution in genome along evolution and its effect on chromatin packing
Source: Life Sci Alliance. 2021 Jun 24;4(8):e202101028. doi: 10.26508/lsa.202101028 (PMC8321668; doi:10.26508/lsa.202101028)
Supplement: Supplementary file 4 [file LSA-2021-01028_TableS3.xlsx]

## Sheet: Sheet1
Scaffold ID	CpG Variability	Scaffold Length(kb)
polarbear_KK498507.1	6.23543	4593
polarbear_KK498510.1	7.4231	4873
polarbear_KK498511.1	6.23888	5261
polarbear_KK498513.1	7.06552	40115
polarbear_KK498515.1	7.87102	12716
brownbear_KZ986268.1	9.34264	92499
brownbear _KZ986269.1	9.35935	90872
brownbear _KZ986270.1	8.95785	84388
brownbear _KZ986271.1	9.53329	79539
brownbear _KZ986272.1	9.5802	76399
brownbear _KZ986273.1	8.42462	67437
brownbear _KZ986274.1	9.09098	58486
brownbear _KZ986275.1	9.10841	57860
brownbear _KZ986276.1	9.66298	56669
brownbear _KZ986277.1	9.62786	53000
brownbear _KZ986278.1	9.34876	52083
brownbear _KZ986279.1	9.1724	51855
Table S3. Comparison of CpG variability of polar bear and brown bear. CpG variability of polar bear is smaller than the one of brown bear. The assembly level of two genomes is in scaffold. Only several longest scaffolds were analyzed.
