# Supplementary material for: Hierarchical dinucleotide distribution in genome along evolution and its effect on chromatin packing
Source: Life Sci Alliance. 2021 Jun 24;4(8):e202101028. doi: 10.26508/lsa.202101028 (PMC8321668; doi:10.26508/lsa.202101028)
Supplement: Supplementary file 5 [file LSA-2021-01028_TableS4.xlsx]

## Sheet: Sheet1
Fish Name	CpG Variability
Benthosema_glaciale*	4.1
Arctogadus_glacialis*	4.1
Gadus_morhua	4.5
Labrus_bergylta	4.6
Chaenocephalus_aceratus*	4.7
Notothenia_coriiceps	4.8
Esox_lucius	5.2
Table S4. CpG variability of fish from regions of low temperature such as the Antarctic region, most of which are smaller than the ones of normal fish (CpG vVariability ~ 5). *Assembled in scaffold level, scaffolds longer than 30 kb were jointed for analyzing.
