# Supplementary material for: Hierarchical dinucleotide distribution in genome along evolution and its effect on chromatin packing
Source: Life Sci Alliance. 2021 Jun 24;4(8):e202101028. doi: 10.26508/lsa.202101028 (PMC8321668; doi:10.26508/lsa.202101028)
Supplement: Supplementary file 6 [file LSA-2021-01028_TableS5.xlsx]

## Sheet: Sheet1
Species name	Source	accession number
human	Schmitt et al.2016	GSE87112
mouse	Schwarzer et al.2017	GSE93431
chicken	Brossas et al.,2020	GSE153566
zebrafish	Yang et al.,2020	GSE134055
yeast	Kim et al.,2017	GSE88952
athaliana	Grob et al.2014	GSE55960
S.acidocaldarius	Takemata et al.2019	GSE128063
drosophila	Sharnouby et al.2017	GSE85503
rice	Liu et al.2017	SRP093806
Table S5. Source of Hi-C datasets.
