# Supplementary material for: Hierarchical dinucleotide distribution in genome along evolution and its effect on chromatin packing
Source: Life Sci Alliance. 2021 Jun 24;4(8):e202101028. doi: 10.26508/lsa.202101028 (PMC8321668; doi:10.26508/lsa.202101028)
Supplement: Supplementary file 7 [file LSA-2021-01028_TableS6.xlsx]

## Sheet: Sheet1
Species name	URL
human	https://zenodo.org/record/838734
rice	https://expression.ic4r.org
Table S6. URL of RNA-seq datasets.
