# Supplementary material for: Hierarchical dinucleotide distribution in genome along evolution and its effect on chromatin packing
Source: Life Sci Alliance. 2021 Jun 24;4(8):e202101028. doi: 10.26508/lsa.202101028 (PMC8321668; doi:10.26508/lsa.202101028)
Supplement: Supplementary file 8 [file LSA-2021-01028_TableS7.xlsx]

## Sheet: Sheet1
Species name	Cell type
human	liver, IMR90
mouse	liver
chicken	DT40
zebrafish	muscle
athaliana	seedling
S.acidocaldarius	/
yeast	/
Table S7. Cell types used in performing Wwavelet Ttransform of structure vector and CpG density of species.
