# Supplementary material for: Hierarchical dinucleotide distribution in genome along evolution and its effect on chromatin packing
Source: Life Sci Alliance. 2021 Jun 24;4(8):e202101028. doi: 10.26508/lsa.202101028 (PMC8321668; doi:10.26508/lsa.202101028)
Supplement: Supplementary file 10 [file LSA-2021-01028_TableS9.xlsx]

## Sheet: Sheet1
Species	Cell type	Pearson correlation
human	IMR90	0.4969
mouse	liver	0.3459
chicken	DT40	0.5379
zebrafish	muscle	0.0617
A.thaliana	seedling	0.2023
yeast	/	-0.0192
Table S9. Pearson correlation of CpG-rich/poor domain index and A/B compartment index.
