# Supplementary material for: Hierarchical dinucleotide distribution in genome along evolution and its effect on chromatin packing
Source: Life Sci Alliance. 2021 Jun 24;4(8):e202101028. doi: 10.26508/lsa.202101028 (PMC8321668; doi:10.26508/lsa.202101028)
Supplement: Supplementary file 11 [file LSA-2021-01028_TableS10.xlsx]

## Sheet: Sheet1
Species	Segregation ratio
S.acidocaldarius	1.1435
yeast	1.6231
A.thaliana	1.4186
zebrafish	1.3572
drosophila	1.315
chicken	1.4974
human	1.7392
mouse	2.0888
Table S10. Interaction segregation ratio of A/B compartments of species.
